# Supplementary material for: DCGAT-DTI: dynamic cross-graph attention network for drug–target interaction prediction
Source: Bioinform Adv. 2025 Dec 15;6(1):vbaf306. doi: 10.1093/bioadv/vbaf306 (PMC12776360; doi:10.1093/bioadv/vbaf306)
Supplement: vbaf306_Supplementary_Data [file vbaf306_supplementary_data.zip]

Archive with 2 entries (2 files):
- Supplementary_DCGAT-DTI.pdf
- supplementary.tex
