# Supplementary material for: DCGAT-DTI: dynamic cross-graph attention network for drug–target interaction prediction
Source: Bioinform Adv. 2025 Dec 15;6(1):vbaf306. doi: 10.1093/bioadv/vbaf306 (PMC12776360; doi:10.1093/bioadv/vbaf306)
Supplement: vbaf306_Supplementary_Data [file vbaf306_supplementary_data.zip › supplementary.tex]

\documentclass[12pt]{article}
\usepackage[utf8]{inputenc}
\usepackage{graphicx}
\usepackage{amsmath, amsfonts}
\usepackage{booktabs}
\usepackage{multirow}
\usepackage{caption}
\usepackage{geometry}
\usepackage{url}
\usepackage{hyperref}
\setcounter{table}{0}
\renewcommand{\tablename}{Table}
\renewcommand{\thetable}{S\arabic{table}}


\geometry{margin=1in}

\title{\textbf{Supplementary Materials for \\ [0.5em]
DCGAT-DTI : Dynamic Cross-Graph Attention Network for Drug-Target Interaction Prediction}}
\author{Abrar Rahman Abir, Muhtasim Noor Alif, Wencai Zhang, \\Khandakar Tanvir Ahmed, Wei Zhang}
\date{}

\begin{document}

\maketitle


%\section{Ablation Study}\vspace{-2mm}
%\begin{table}[h!]
%\centering
%\scriptsize
%\caption{Ablation Study}
%\begin{tabular}{lcc}
%\toprule
%\textbf{Model Variant} & \textbf{AUROC} & \textbf{AUPRC} \\
%\midrule
%DCGAT-DTI (Baseline)        & \textbf{0.943}  &\textbf{0.938}  \\
%Without DCGAT Module         & 0.881  & 0.886  \\
%Without Contrastive Loss     & 0.912  & 0.903  \\
%Without Dynamic neighborhood & 0.893  & 0.889 \\
%\bottomrule
%\end{tabular}
%\label{ablation_study}
%\end{table}\vspace{-2mm}
%\noindent To investigate the contribution of each component in the DCGAT-DTI framework, we perform an ablation study by systematically removing key components and evaluating the impact on performance. The results, presented in Table~\ref{ablation_study}, demonstrate the critical role of dynamic neighborhood selection, contrastive loss, and the DCGAT module. We conducted this experiment on BindingDB test set (balanced warm start). The "Without Dynamic neighborhood" variant selects all nodes from the cross modality, effectively bypassing the dynamic neighborhood selection mechanism. This leads to a significant drop in both AUROC (from 0.943 to 0.893) and AUPRC (from 0.938 to 0.889), highlighting the importance of dynamically selecting relevant cross-modal neighbors to capture meaningful interactions. Next, we removed the DCGAT module and processed the two similarity graph with two graph convolutional network. Removing the DCGAT module entirely results in the largest performance decline, with AUROC and AUPRC dropping to 0.881 and 0.886, respectively. 

%This proves the effectiveness of the DCGAT module in modeling intra- and cross-graph interactions to enrich embeddings. Similarly, excluding the contrastive loss reduces AUROC and AUPRC to 0.912 and 0.903, respectively, demonstrating its role in aligning embeddings for better discrimination of interacting and non-interacting pairs. Overall, the results validate the necessity of each component in DCGAT-DTI, with dynamic neighborhood selection, contrastive loss, and the DCGAT module collectively contributing to its robust performance.\vspace{-2mm}


\section{Hyperparameter Tuning}

We utilized Ray Tune \cite{liaw2018tune}, a scalable hyperparameter optimization framework, to perform systematic tuning across the model’s architectural and training configurations. The search space included learning rate, weight decay, hidden layer sizes, dropout rates, number of heads, layers, temperature etc. Table~\ref{tab:hyperparams} presents the optimal configuration identified through this tuning process.


\begin{table}[h!]
\centering
\caption{Hyperparameter settings used for DCGAT-DTI}
\label{tab:hyperparams}
\begin{tabular}{ll}
\toprule
\textbf{Component} & \textbf{Hyperparameter Setting} \\
\midrule
\textbf{Optimizer} & Adam \\
Learning Rate & 0.00025 \\
Weight Decay & 0.00068 \\
\midrule
\textbf{DCGAT Module } & \\
Drug Embedding Dim & 768 \\
Protein Embedding Dim & 1280 \\
MLP Hidden Layers & [512, 256] \\
MLP Output Dimension & 1 \\
MLP Dropout & 0.2 \\
Activation & ReLU \\
Drug Similarity Threshold & 5 \\
Protein Similarity Threshold & 2 \\


Drug GAT Layers & 3 \\
Protein GAT Layers & 3 \\
Drug GAT Out Channels & 96 \\
Protein GAT Out Channels & 160 \\
Heads & 8 \\
Drug GAT Dropout & 0.3 \\
Protein GAT Dropout & 0.2 \\
Temperature & 0.5 \\
\midrule
\textbf{Cross-Neighbourhood Selection (CNS)} & \\
GCN Layers & 4 \\
GCN Hidden Dim & 256 \\
Dropout & 0.5 \\


\bottomrule
\end{tabular}
\end{table}

\newpage
\bibliographystyle{abbrv}
\bibliography{reference}

\end{document}
